# Supplementary material for: Integrated Transcriptomic and Proteomic Analysis Reveals Up-Regulation of Apoptosis and Small Heat Shock Proteins in Lens of Rats Under Low Temperature
Source: Front Physiol. 2021 Jun 17;12:683056. doi: 10.3389/fphys.2021.683056 (PMC8247577; doi:10.3389/fphys.2021.683056)
Supplement: Supplementary file 1 [file Table_1.XLSX]

## Sheet: Sheet1
gene name	Forward	Reverse
Cryaa	5’-GCAAACACAACGAGAGGCAGGA-’3	5’-ACATTGGAAGGCAGACGGTAGC-’3
Cryab	5’-GGCGTCCCTTCTTTCCTTTCCA-’3	5’-CAGACTCCAACAGGTGCTCTCC-’3
Hsf4	5’-CCAGCAGTACAGGAGCCAAGAG-’3	5’-AGCAGAGCACCAGACACAGG-’3
Notch3	5’-CCAGCCACGCCGATGTCAAT-’3	5’-GCCAAGGTAGCCTCCACATTGT-’3
Hes1	5’-CTGGAGAGGCTGCCAAGGTT-’3	5’-CCGCTGTTGCTGGTGTAGAC-’3
Pik3r1	5’-GGGAGCAGCAACCGAAACAAAG-’3	5’-ACCACTACAGAGCAGGCATAGC-’3
Xiap	5’-GCAGAATATGACGCACGGATCG-’3	5’-TGAGCCCTCCTCCACAGTGAAA-’3
Actb	5’-CAGGGTGTGATGGTGGGTATGG-’3	5’-AGTTGGTGACAATGCCGTGTTC-’3
