# Supplementary material for: Integrated Transcriptomic and Proteomic Analysis Reveals Up-Regulation of Apoptosis and Small Heat Shock Proteins in Lens of Rats Under Low Temperature
Source: Front Physiol. 2021 Jun 17;12:683056. doi: 10.3389/fphys.2021.683056 (PMC8247577; doi:10.3389/fphys.2021.683056)
Supplement: Supplementary file 2 [file Table_2.XLSX]

## Sheet: DEG_up_GO
Category	Term	Count	PValue	Genes	Bonferroni	Benjamini	FDR
GOTERM_BP_DIRECT	GO:0002088~lens development in camera-type eye	13	6.56588e-13	CRYGS, LIM2, CRYBA2, CRYBA1, GJE1, CRYGC, CRYGD, CRYGA, CRYGB, MIP, CRYAA, CRYAB, CRYGF	9.39574e-10	9.38921e-10	9.37607e-10
GOTERM_BP_DIRECT	GO:0007601~visual perception	11	1.3599e-05	CRYGC, SLC24A2, CRYGD, MIP, CRYBB1, HSF4, CRYBB3, CRYBB2, CRYBA1, CRYBA4, CRYAA	0.0192722	0.0097233	0.0097097
GOTERM_BP_DIRECT	GO:0043010~camera-type eye development	8	0.000263101	CRYGC, LIM2, HSF4, CRYBB2, CRYBA1, CRYBA4, CRYAA, CRYAB	0.313773	0.116229	0.116066
GOTERM_BP_DIRECT	GO:0070307~lens fiber cell development	4	0.000325116	TMOD1, BFSP2, BFSP1, CRYGB	0.372064	0.116229	0.116066
GOTERM_BP_DIRECT	GO:0043066~negative regulation of apoptotic process	20	0.000771517	NGFR, HHIP, WNT7A, ASNS, HSPB1, GCG, ALOX12, PARK7, NOL3, YBX3, MAPK8IP1, LGALS3, GCLC, CCNG1, CAPN3, BIRC7, CRYAA, CRYAB, LIMS2, CD44	0.668612	0.220654	0.220345
GOTERM_BP_DIRECT	GO:0002931~response to ischemia	6	0.00093136	UCHL1, CAMK2A, HSPB1, FAIM2, NOL3, MAP3K5	0.73642	0.221974	0.221664
GOTERM_BP_DIRECT	GO:0001654~eye development	5	0.00234548	CRYGC, CRYGD, CRYGA, CRYGB, HSF4	0.965276	0.479149	0.478479
GOTERM_BP_DIRECT	GO:0045653~negative regulation of megakaryocyte differentiation	4	0.00283606	HIST1H4B, LOC102548682, HIST1H4M, LOC100912564	0.982823	0.506945	0.506236
GOTERM_BP_DIRECT	GO:0007017~microtubule-based process	5	0.00420636	TUBB6, TUBB2A, TUBA1A, TUBB3, CRYAA	0.997599	0.568199	0.567405
GOTERM_BP_DIRECT	GO:0034220~ion transmembrane transport	7	0.00439065	SLC24A2, MIP, FXYD1, S100A6, GRIK4, FXYD6, AQP5	0.998158	0.568199	0.567405
GOTERM_BP_DIRECT	GO:2001237~negative regulation of extrinsic apoptotic signaling pathway	5	0.00459108	LGALS3, GCLC, PAK7, PARK7, NOL3	0.998619	0.568199	0.567405
GOTERM_BP_DIRECT	GO:0007010~cytoskeleton organization	8	0.00476811	TUBB6, TUBB2A, TUBA1A, SH3KBP1, TUBB3, PAK7, SPTBN1, CAP2	0.998929	0.568199	0.567405
GOTERM_BP_DIRECT	GO:0006335~DNA replication-dependent nucleosome assembly	4	0.00655039	HIST1H4B, LOC102548682, HIST1H4M, LOC100912564	0.999918	0.720543	0.719535
GOTERM_BP_DIRECT	GO:0007015~actin filament organization	6	0.00856028	TMOD1, TMOD2, SORBS2, SORBS1, CRYAA, AKAP2	0.999995	0.857432	0.856233
GOTERM_BP_DIRECT	GO:0006336~DNA replication-independent nucleosome assembly	4	0.00913599	HIST1H4B, LOC102548682, HIST1H4M, LOC100912564	0.999998	0.857432	0.856233
GOTERM_BP_DIRECT	GO:0031175~neuron projection development	8	0.00959365	EHD1, ATP8A2, UNC5A, CDNF, PTPRM, STMN4, CD24, CD44	0.999999	0.857432	0.856233
GOTERM_CC_DIRECT	GO:0070062~extracellular exosome	71	2.8931e-06	HIST2H2AA3, SLC46A3, GLTP, FAM49B, PBLD1, CLIC5, RNH1, LOC684762, CLIC3, HSPB1, DBI, AQP5, PARK7, ENO2, ALDH1L2, ENO3, TGM1, LGALS3, TUBB6, UCHL1, TUBA1A, LGALS1, LOC102548682, RPS19, BASP1, TUBB3, NAMPT, LOC100912427, DBNL, WNT5B, TMC8, SARS, RPSA, PRKCA, NME1, TUBB2A, GPD1, S100A6, FAM20C, S100A4, CRYAA, CRYAB, PVALB, CD44, APCS, SHMT2, NDUFB4, ALOX12, COX5B, NDRG1, CLEC3B, RAB25, PGK1, CCDC180…	0.000824195	0.000824534	0.000810068
GOTERM_CC_DIRECT	GO:0030424~axon	19	1.39455e-05	RET, CAMK2A, GRIK4, HSPB1, PRKCA, STMN4, PARK7, KCNA6, ADRA2C, SLC6A3, IGSF9, MAPK8IP1, UCHL1, UCN3, TUBB3, NRCAM, CTNNA2, CRYAB, PVALB	0.0039666	0.00198723	0.00195237
GOTERM_CC_DIRECT	GO:0005737~cytoplasm	110	0.000170573	GLTP, PBLD1, RNH1, HHIP, PLEKHB1, RNF19B, STMN4, PARK7, ENO2, ENO3, IPO5, LGALS3, TUBB6, LGALS1, RPS19, TUBB3, BASP1, NAMPT, CAPN3, MAP3K5, TMOD1, LOC100912427, MAP1S, SARS, RPSA, PRKCA, PRSS54, MAPK8IP1, PLA2G16, S100A6, PVALB, ADCYAP1R1, SHMT2, STK39, ALOX12, NDRG1, NEU2, KLC3, EPB41L1, HLCS, SPTBN1, NGFR, ARHGEF37, TBCB, TDRD7, ELL2, MLLT11, REEP1, ABTB2, BFSP2, BFSP1, CAPRIN2, LOC100911238, R…	0.0474545	0.0152549	0.0149872
GOTERM_CC_DIRECT	GO:0005829~cytosol	44	0.000214103	STK39, ALOX12, PARK7, PRICKLE1, NDRG1, CNDP1, NEU2, UCHL1, LGALS1, RPS19, HLCS, PGK1, PGM3, HMOX1, CAPN3, ANXA8, SH3BGR, MAP3K5, LOC100909857, RBM38, SLC12A3, DBNL, HMGCS1, LOC108348197, MAP1S, GSS, TPRKB, ASNS, PRKCA, RPSA, SORBS1, GCK, NME1, MAPK8IP1, GGCT, GCLC, MTHFD2, GPD1, SNRPG, S100A6, SPRY1, LOC103689983, CRYAB, ACOT5	0.0592012	0.0152549	0.0149872
GOTERM_CC_DIRECT	GO:0045202~synapse	14	0.000689426	SH3KBP1, MAP1S, LRRC4, GRIK4, HSPB1, NMNAT2, MYRIP, COLQ, MAPK8IP1, NRCAM, CD24, CRYAB, SNTB1, GRID2IP	0.178443	0.0392973	0.0386079
GOTERM_CC_DIRECT	GO:0043025~neuronal cell body	19	0.00192638	RET, MAP1S, CAMK2A, SLC4A10, PRKCA, RPSA, SORBS2, ENO2, SLC7A10, PLXDC1, SLC6A3, NAP1L4, P2RX6, UCHL1, PDE10A, TUBB3, DNER, CCNG1, PVALB	0.42279	0.0915032	0.0898979
GOTERM_CC_DIRECT	GO:0031430~M band	4	0.00341958	OBSCN, HSPB1, CRYAB, SPTBN1	0.623279	0.139226	0.136783
GOTERM_CC_DIRECT	GO:0014069~postsynaptic density	11	0.00402061	P2RX6, NGFR, DBNL, EPB41L1, CAMK2A, SORBS2, CTNNA2, CRYAB, SH2D5, SPTBN1, CAP2	0.682788	0.143234	0.140721
GOTERM_CC_DIRECT	GO:0045121~membrane raft	11	0.00859314	RET, NGFR, GJA3, UNC5A, MALL, PGK1, FAIM2, PRKCA, PARK7, SORBS1, CD24	0.914533	0.234035	0.229929
GOTERM_CC_DIRECT	GO:0030018~Z disc	7	0.00965744	OBSCN, CASQ2, CAPN3, HSPB1, CRYAB, RYR3, MYPN	0.937071	0.234035	0.229929
GOTERM_CC_DIRECT	GO:0043209~myelin sheath	9	0.00982156	EHD1, UCHL1, TUBA1A, PRX, COX5B, ENO2, NDRG1, CRYAB, NME1	0.939974	0.234035	0.229929
GOTERM_CC_DIRECT	GO:0005865~striated muscle thin filament	3	0.0098541	TMOD1, TNNT2, TMOD2	0.940534	0.234035	0.229929
GOTERM_MF_DIRECT	GO:0005212~structural constituent of eye lens	17	5.0397e-25	CRYGS, LIM2, CRYBB1, CRYBB3, CRYBB2, CRYBA1, CRYBA4, CRYGC, CRYGD, BFSP2, CRYGA, BFSP1, CRYGB, MIP, CRYAA, CRYAB, CRYGF	2.21243e-22	2.21747e-22	2.21747e-22
GOTERM_MF_DIRECT	GO:0042803~protein homodimerization activity	28	0.000148758	KCNE2, CAMK2A, CRYBA2, CRYBA1, PARK7, ENO2, ENO3, LGALS1, RPS19, HLCS, NAMPT, HMOX1, MAP3K5, NGFR, HMGCS1, GSS, ASNS, CRYBB2, ADRA2C, GGCT, GPD1, CASQ2, TIMELESS, S100A6, S100A4, NECTIN4, CRYAB, PVALB	0.0632226	0.0327267	0.0327267
GOTERM_MF_DIRECT	GO:0005515~protein binding	42	0.000848386	RET, KCNE2, SH3KBP1, CAMK2A, STK39, HSPB1, DBI, PARK7, PRICKLE1, NOL3, ENO3, TUBA1A, RPS19, GJA3, PRX, HMOX1, CAPN3, SCN1B, MAP3K5, NGFR, MAP1S, ABCC8, SLC4A10, WNT7A, PRKCA, SORBS1, MYRIP, TIMM8A1, GCK, NME1, MAPK8IP1, EHD1, P2RX6, RPS10L1, OBSCN, FXYD1, TIMELESS, APBA1, S100A4, CRYAA, CRYAB, CD44	0.311059	0.0974046	0.0974046
GOTERM_MF_DIRECT	GO:0005200~structural constituent of cytoskeleton	7	0.000885497	TUBB6, TUBB2A, TUBA1A, TUBB3, EPB41L1, TNNT2, SPTBN1	0.322201	0.0974046	0.0974046
GOTERM_MF_DIRECT	GO:0005523~tropomyosin binding	4	0.00119282	TMOD1, TNNT2, TMOD2, S100A6	0.40783	0.104968	0.104968
GOTERM_MF_DIRECT	GO:0000287~magnesium ion binding	11	0.00174998	GCLC, ATP8A2, MTHFD2, GSS, PGM3, LOC103689983, ENO2, ENO3, GCK, MAP3K5, NME1	0.536485	0.128332	0.128332
