# Supplementary material for: Integrated Transcriptomic and Proteomic Analysis Reveals Up-Regulation of Apoptosis and Small Heat Shock Proteins in Lens of Rats Under Low Temperature
Source: Front Physiol. 2021 Jun 17;12:683056. doi: 10.3389/fphys.2021.683056 (PMC8247577; doi:10.3389/fphys.2021.683056)
Supplement: Supplementary file 3 [file Table_3.XLSX]

## Sheet: DEG_down_GO
Category	Term	Count	PValue	Genes	Bonferroni	Benjamini	FDR
GOTERM_BP_DIRECT	GO:0019933~cAMP-mediated signaling	5	0.000280405	RIMS2, EPHA5, NPR3, ADM, PDE7B	0.285357	0.10473	0.10403
GOTERM_BP_DIRECT	GO:0014059~regulation of dopamine secretion	4	0.000312969	SYT4, PRKCB, KCNA2, SYT7	0.312708	0.10473	0.10403
GOTERM_BP_DIRECT	GO:0030534~adult behavior	5	0.000313228	SLC1A2, NRXN2, MET, PCDH17, GABRG2	0.312921	0.10473	0.10403
GOTERM_BP_DIRECT	GO:0042493~response to drug	15	0.000349974	ABCA1, TFAP2B, PRKCB, SLC1A2, FN1, ACACB, DUSP6, COL1A1, CCND1, BDH1, LOX, GNAS, LCN2, HMGCS2, MET	0.342521	0.10473	0.10403
GOTERM_BP_DIRECT	GO:0007155~cell adhesion	10	0.000668048	MYBPC1, LAMA2, LAMA4, FN1, NRXN2, TGFBI, EMB, THBS2, LOC108348081, ITGA9	0.550936	0.159931	0.158862
GOTERM_BP_DIRECT	GO:0042593~glucose homeostasis	7	0.000927603	TFAP2B, SERPINE1, PDK4, LEPR, SLC2A4, MET, CSMD1	0.671029	0.185057	0.18382
GOTERM_BP_DIRECT	GO:0042594~response to starvation	5	0.00138078	BDH1, SERPINE1, PDK4, ADM, HMGCS2	0.808969	0.236114	0.234536
GOTERM_BP_DIRECT	GO:0007420~brain development	10	0.00188899	SYT4, CXCL12, BDH1, LPAR1, HMGCS2, MAPT, SLIT2, SLC7A11, PCDH19, MET	0.896185	0.242511	0.240891
GOTERM_BP_DIRECT	GO:0030198~extracellular matrix organization	6	0.00194974	COL1A1, VTN, LAMA2, SPOCK2, FN1, TGFBI	0.903486	0.242511	0.240891
GOTERM_BP_DIRECT	GO:0055074~calcium ion homeostasis	4	0.00206571	TFAP2B, GNAS, ADM, GRIN1	0.916029	0.242511	0.240891
GOTERM_BP_DIRECT	GO:0034765~regulation of ion transmembrane transport	6	0.00222859	CLIC6, KCNG4, KCNMA1, KCNA2, SCN1A, GRIN1	0.930944	0.242511	0.240891
GOTERM_BP_DIRECT	GO:0001501~skeletal system development	6	0.00253544	COL1A1, COL5A2, NPR3, GNAS, TBX3, FBN1	0.952228	0.251189	0.249511
GOTERM_BP_DIRECT	GO:0010033~response to organic substance	7	0.00272804	CCND1, NEFL, ADM, MAPT, SLC6A1, CRIP1, DUSP6	0.962094	0.251189	0.249511
GOTERM_BP_DIRECT	GO:0007601~visual perception	6	0.00363979	COL1A1, MFRP, EPAS1, MYO7A, RPE65, GPR179	0.987329	0.311202	0.309122
GOTERM_BP_DIRECT	GO:0032060~bleb assembly	3	0.00431129	LPAR1, EMP1, MYLK	0.99435	0.344041	0.341742
GOTERM_BP_DIRECT	GO:0007268~chemical synaptic transmission	7	0.00499694	GABRA1, GRIA2, GRM6, KCNMA1, NRXN2, MET, GABRG2	0.997525	0.373834	0.371335
GOTERM_BP_DIRECT	GO:0071560~cellular response to transforming growth factor beta stimulus	5	0.00590193	COL1A1, SERPINE1, PDCD5, FN1, FBN1	0.999168	0.398164	0.395503
GOTERM_BP_DIRECT	GO:0042060~wound healing	6	0.00598743	COL1A1, LOX, SERPINE1, LEPR, FN1, ITGA9	0.999249	0.398164	0.395503
GOTERM_BP_DIRECT	GO:0001525~angiogenesis	7	0.00688839	ENPEP, EPAS1, SERPINE1, LEPR, FN1, TGFBI, HIF3A	0.999747	0.41933	0.416528
GOTERM_BP_DIRECT	GO:0035136~forelimb morphogenesis	3	0.00700635	TFAP2B, FMN1, TBX3	0.99978	0.41933	0.416528
GOTERM_BP_DIRECT	GO:0007584~response to nutrient	6	0.00845922	COL1A1, ABCA1, BDH1, LEPR, HMGCS2, MAPT	0.999962	0.482175	0.478953
GOTERM_CC_DIRECT	GO:0005887~integral component of plasma membrane	25	2.63386e-06	PMEL, GRIA2, NPR3, KCNA2, LPAR1, LPAR4, SLC2A4, SLC7A11, SLC6A1, CDH6, GRM6, ENPP1, EMB, EPHA5, ABCA1, GABRA1, COL25A1, SLC6A15, SLC39A12, TMEM150C, GABRG2, GRIN1, SLCO1C1, CALY, SLC29A2	0.000608238	0.000409278	0.000379158
GOTERM_CC_DIRECT	GO:0030054~cell junction	16	3.54353e-06	GABRA1, SYT4, GRIA2, CHRNB3, KCNA2, ATN1, KCNAB2, SYT7, GABRG2, PLEKHA7, GRIN1, RIMS2, GNAS, EMB, LOC108348081, GRIA3	0.000818222	0.000409278	0.000379158
GOTERM_CC_DIRECT	GO:0005578~proteinaceous extracellular matrix	11	8.34855e-05	COL1A1, VTN, LOX, MYOC, SPOCK2, COL6A1, FN1, SLIT2, TGFBI, THBS2, FBN1	0.0191012	0.0043047	0.0039879
GOTERM_CC_DIRECT	GO:0031012~extracellular matrix	11	8.65733e-05	COL1A1, VTN, MYOC, COL5A2, COL6A1, SERPINE1, FN1, TGFBI, FBLN2, PFKP, FBN1	0.0198006	0.0043047	0.0039879
GOTERM_CC_DIRECT	GO:0030425~dendrite	15	9.31753e-05	EPHA5, SYT4, GRIA2, KCNA2, SYT7, GRIN1, MLPH, PALMD, GRM6, KCNMA1, GNAS, SARM1, MAPT, MET, GRIA3	0.0212945	0.0043047	0.0039879
GOTERM_CC_DIRECT	GO:0005604~basement membrane	7	0.000171792	VTN, LAMA2, LAMA4, FN1, TGFBI, THBS2, FBN1	0.0389101	0.00661398	0.00612724
GOTERM_CC_DIRECT	GO:0045202~synapse	11	0.00028399	RIMS2, GRIA2, SLC1A2, SARM1, NETO2, KCNAB2, EMB, MYO7A, GABRG2, GRIN1, CPLX3	0.0635049	0.00937167	0.00868198
GOTERM_CC_DIRECT	GO:0045211~postsynaptic membrane	9	0.000362255	GABRA1, GRIA2, CHRNB3, KCNMA1, IQSEC3, MET, GRIA3, GABRG2, GRIN1	0.0802893	0.0104601	0.00969033
GOTERM_CC_DIRECT	GO:0042734~presynaptic membrane	6	0.000490329	RIMS2, GRIA2, GRM6, KCNA2, SLC1A2, SYT7	0.107112	0.0125851	0.0116589
GOTERM_CC_DIRECT	GO:0043005~neuron projection	12	0.000735692	SYT4, GRIA2, CHRNB3, LPAR1, SLC1A2, NEFL, STMN3, MAPT, KCNN3, KCNAB2, SLC6A1, MET	0.156341	0.0169945	0.0157438
GOTERM_CC_DIRECT	GO:0030424~axon	11	0.00138035	EPHA5, SYT4, KCNA2, SLC1A2, NEFL, STMN3, MAPT, KCNAB2, SLC6A1, GABRG2, SCN1A	0.273183	0.0289873	0.026854
GOTERM_CC_DIRECT	GO:0005581~collagen trimer	5	0.00192236	COL1A1, COLEC12, COL13A1, LOX, COL5A2	0.358851	0.0355115	0.0328981
GOTERM_CC_DIRECT	GO:0043197~dendritic spine	7	0.00199848	GRIA2, LAMA2, PALMD, LPAR1, SLC1A2, GRIA3, GRIN1	0.370048	0.0355115	0.0328981
GOTERM_CC_DIRECT	GO:0043195~terminal bouton	6	0.00419963	CALB2, GRIA2, KCNMA1, SYT7, GRIA3, GRIN1	0.621734	0.0692938	0.0641943
GOTERM_CC_DIRECT	GO:0014069~postsynaptic density	8	0.00520514	GRIA2, MAPT, NETO2, KCNAB2, CAMK2G, MET, GRIA3, GRIN1	0.700466	0.0801591	0.0742599
GOTERM_CC_DIRECT	GO:0070062~extracellular exosome	36	0.00806373	COLEC12, CLIC6, SNED1, ENPEP, C1S, LAMA2, LAMA4, PDCD5, SERPINE1, NPR3, SLC2A4, NDRG2, FBLN2, MYLK, CDH6, RIMS2, VTN, TTR, COBLL1, SLIT2, MYOC, PRKCB, FN1, SYT7, PLEKHA7, PTP4A1, CXCL12, MLPH, KRT15, COL6A1, KCNMA1, GNAS, LCN2, TGFBI, PFKP, FBN1	0.845918	0.114017	0.105626
GOTERM_CC_DIRECT	GO:0043025~neuronal cell body	12	0.00839086	EPHA5, SYT4, GRIA2, KCNMA1, GNAS, LPAR1, KCNN3, MET, SYT7, GRIA3, SCN1A, GRIN1	0.857222	0.114017	0.105626
GOTERM_CC_DIRECT	GO:0005886~plasma membrane	49	0.00944603	CLIC6, KCNG4, MAST1, SLC2A4, SLC7A11, SLC6A1, CDH6, AKAP12, ABCG3L3, CAMKV, LEPR, ENPP1, SCN1A, GPR179, EPHA5, PRKCB, EMP1, SLC39A12, RUNDC3A, GABRG2, PTP4A1, SLCO1C1, KCNMA1, MAPT, MET, NOTCH3, ENPEP, NPR3, LPAR1, SLC1A2, NRXN2, LPAR4, PCDH19, PCDH17, CPLX3, FCHO1, SLIT2, KCNN3, GRIA3, LOC108348081, NTNG1, ABCA1, GABRA1, SYT4, EPHX1, SYT7, RPE65, CXCL12, GNAS	0.888352	0.121224	0.112303
GOTERM_MF_DIRECT	GO:0005509~calcium ion binding	17	0.000588537	SYT4, NOTCH3, SNED1, C1S, THBS2, PCDH19, FBLN2, SYT7, PCDH17, GRIN1, CDH6, CALB2, SPOCK2, ENPP1, SLIT2, PAMR1, FBN1	0.178021	0.170646	0.169625
GOTERM_MF_DIRECT	GO:0005515~protein binding	28	0.00102183	GRIA2, EPAS1, KCNA2, ATN1, STMN3, ADM, HIF3A, SLC2A4, SLC6A1, PPM1E, RIMS2, EMB, SLIT2, GRIA3, EPHA5, GABRA1, SYT4, PRKCB, ATRX, FN1, KCNAB2, GABRG2, GRIN1, COL1A1, KCNMA1, GNAS, MAPT, ITGA9	0.288546	0.170646	0.169625
GOTERM_MF_DIRECT	GO:0050840~extracellular matrix binding	4	0.0018231	VTN, SPOCK2, TGFBI, FBLN2	0.455368	0.18	0.178922
GOTERM_MF_DIRECT	GO:0008201~heparin binding	7	0.00215569	VTN, COL13A1, COL25A1, PDCD5, FN1, SLIT2, THBS2	0.512576	0.18	0.178922
GOTERM_MF_DIRECT	GO:0005516~calmodulin binding	7	0.00309712	ITPKB, CAMKV, KCNN3, MYO7A, CAMK2G, SYT7, GRIN1	0.644041	0.206888	0.205649
GOTERM_MF_DIRECT	GO:0005201~extracellular matrix structural constituent	4	0.00834649	COL1A1, COL5A2, FN1, FBN1	0.938643	0.421792	0.419266
GOTERM_MF_DIRECT	GO:0030247~polysaccharide binding	3	0.00902046	VTN, ENPP1, CLEC18A	0.951074	0.421792	0.419266
